# Supplementary material for: Biodegradation, Decolorization, and Detoxification of Di-Azo Dye Direct Red 81 by Halotolerant, Alkali-Thermo-Tolerant Bacterial Mixed Cultures
Source: Microorganisms. 2022 May 9;10(5):994. doi: 10.3390/microorganisms10050994 (PMC9147255; doi:10.3390/microorganisms10050994)
Supplement: Supplementary file 1 [file microorganisms-10-00994-s001.zip]

Archive with 1 entries (1 files):
- microorganisms-1705829-supplementary.pdf
